# Supplementary material for: Reduced Plasma Levels of 25-Hydroxycholesterol and Increased Cerebrospinal Fluid Levels of Bile Acid Precursors in Multiple Sclerosis Patients
Source: Mol Neurobiol. 2016 Nov 23;54(10):8009–20. doi: 10.1007/s12035-016-0281-9 (PMC5684259; doi:10.1007/s12035-016-0281-9)
Supplement: Supplementary file 6 — (XLSX 21 kb) [file 12035_2016_281_MOESM6_ESM.xlsx]

## Sheet: ESM_6B_all_groups
ESM_6B. PAIR-WISE CORRELATIONS BETWEEN CSF CONCENTRATIONS AND SPECIFIC ANALYTE
Abbreviation		C	6-HC	7α-HC	7β-HC	7O-C	24S-HC	25-HC	(25R)26-HC	7α,25-diHC	7α,25-diHCO	7α,(25R)26-diHC	7α,(25R)26-diHCO	3β-HCA	3β,7β-diHCA	3β,7α-diHCA	7αH,3O-CA	7α,x-diH-3O-CA	7α,y-diH,3O-CA	7αH,3,24-diO-CA	7αH,26-nor-C-3,24-diO	7αH,3O-Δ4-BA
	Code	C_2	C_3	C_4	C_6	C_7	C_8	C_9	C_10	C_11	C_12	C_13	C_14	C_15	C_17	C_18	C_19	C_20	C_21	C_22	C_23	C_26
C	C_2	0	0.391739	0.88738	0.150239	0.895782	4.66294e-15	0	0	4.88498e-15	2.53779e-10	0	0	0	0	0	0	0	0	6.66134e-16	3.443e-11	0
6-HC	C_3	0.391739	0	9.41805e-08	0.915611	0.966186	0.527882	0.777616	0.92226	0.646039	0.260384	0.770217	0.373586	0.946401	0.904714	0.928059	0.594069	0.860453	0.736555	0.917793	0.938368	0.538826
7α-HC	C_4	0.88738	9.41805e-08	0	0.960687	0.244867	0.598817	0.320632	0.494132	0.166435	0.470136	0.553604	0.416529	0.537296	0.447579	0.530368	0.884131	0.644528	0.498715	0.53522	0.449146	0.77745
7β-HC	C_6	0.150239	0.915611	0.960687	0	0.270358	0.708248	0.00138071	0.00344696	0.00175268	0.377796	0.00310771	0.173115	0.00613717	0.00188415	0.0219883	0.0101152	0.0244315	0.0531844	0.00626824	0.258082	0.000289013
7O-C	C_7	0.895782	0.966186	0.244867	0.270358	0	0.862675	0.623887	0.795347	0.966421	0.940577	0.893616	0.902435	0.754476	0.820939	0.934662	0.848148	0.816087	0.78566	0.756431	0.748429	0.965621
24S-HC	C_8	4.66294e-15	0.527882	0.598817	0.708248	0.862675	0	1.01961e-06	4.60314e-05	0.000279132	6.21725e-15	1.0768e-06	0	1.889e-05	0.000129122	0.000138269	1.61688e-08	6.96557e-08	6.85125e-07	3.63727e-07	8.29399e-06	1.58849e-05
25-HC	C_9	0	0.777616	0.320632	0.00138071	0.623887	1.01961e-06	0	0	0	1.18017e-12	0	0	0	0	0	0	0	0	0	2.76823e-12	0
(25R)26-HC	C_10	0	0.92226	0.494132	0.00344696	0.795347	4.60314e-05	0	0	0	1.56392e-08	0	3.9968e-15	0	0	0	0	0	0	0	7.48157e-12	0
7α,25-diHC	C_11	4.88498e-15	0.646039	0.166435	0.00175268	0.966421	0.000279132	0	0	0	2.60624e-07	0	5.1803e-12	0	0	0	0	0	0	0	3.06358e-09	0
7α,25-diHCO	C_12	2.53779e-10	0.260384	0.470136	0.377796	0.940577	6.21725e-15	1.18017e-12	1.56392e-08	2.60624e-07	0	3.86223e-10	0	6.38729e-09	6.57867e-09	4.42012e-07	7.01661e-14	1.44063e-12	1.33249e-11	2.46314e-12	4.15604e-07	8.14183e-10
7α,(25R)26-diHC	C_13	0	0.770217	0.553604	0.00310771	0.893616	1.0768e-06	0	0	0	3.86223e-10	0	0	0	0	0	0	0	0	0	1.46105e-13	0
7α,(25R)26-diHCO	C_14	0	0.373586	0.416529	0.173115	0.902435	0	0	3.9968e-15	5.1803e-12	0	0	0	0	3.37508e-14	3.3884e-13	0	0	0	0	5.39124e-13	0
3β-HCA	C_15	0	0.946401	0.537296	0.00613717	0.754476	1.889e-05	0	0	0	6.38729e-09	0	0	0	0	0	0	0	0	0	1.15463e-14	0
3β,7β-diHCA	C_17	0	0.904714	0.447579	0.00188415	0.820939	0.000129122	0	0	0	6.57867e-09	0	3.37508e-14	0	0	0	0	0	0	0	5.90061e-12	0
3β,7α-diHCA	C_18	0	0.928059	0.530368	0.0219883	0.934662	0.000138269	0	0	0	4.42012e-07	0	3.3884e-13	0	0	0	0	0	0	0	3.6593e-13	0
7αH,3O-CA	C_19	0	0.594069	0.884131	0.0101152	0.848148	1.61688e-08	0	0	0	7.01661e-14	0	0	0	0	0	0	0	0	0	0	0
7α,x-diH-3O-CA	C_20	0	0.860453	0.644528	0.0244315	0.816087	6.96557e-08	0	0	0	1.44063e-12	0	0	0	0	0	0	0	0	0	0	0
7α,y-diH,3O-CA	C_21	0	0.736555	0.498715	0.0531844	0.78566	6.85125e-07	0	0	0	1.33249e-11	0	0	0	0	0	0	0	0	0	0	0
7αH,3,24-diO-CA	C_22	6.66134e-16	0.917793	0.53522	0.00626824	0.756431	3.63727e-07	0	0	0	2.46314e-12	0	0	0	0	0	0	0	0	0	0	0
7αH,26-nor-C-3,24-diO	C_23	3.443e-11	0.938368	0.449146	0.258081	0.748429	8.29399e-06	2.76823e-12	7.48157e-12	3.06358e-09	4.15604e-07	1.46105e-13	5.39124e-13	1.15463e-14	5.90061e-12	3.6593e-13	0	0	0	0	0	0
7αH,3O-Δ4-BA	C_26	0	0.538826	0.77745	0.000289013	0.965621	1.58849e-05	0	0	0	8.14183e-10	0	0	0	0	0	0	0	0	0	0	0
All groups included
The P values that are below 0.05/((21*20)/2) = 0.000238 are highlighted, these are significant after a Bonferronni correction at 5%.

## Sheet: ESM_6A_no_group_AS_UA_PBI
ESM_6A. PAIR-WISE CORRELATIONS BETWEEN CSF CONCENTRATIONS AND SPECIFIC ANALYTE
Abbreviation		C	6-HC	7α-HC	7β-HC	7O-C	24S-HC	25-HC	(25R)26-HC	7α,25-diHC	7α,25-diHCO	7α,(25R)26-diHC	7α,(25R)26-diHCO	3β-HCA	3β,7β-diHCA	3β,7α-diHCA	7αH,3O-CA	7α,x-diH-3O-CA	7α,y-diH,3O-CA	7αH,3,24-diO-CA	7αH,26-nor-C-3,24-diO	7αH,3O-Δ4-BA
	Code	C_2	C_3	C_4	C_6	C_7	C_8	C_9	C_10	C_11	C_12	C_13	C_14	C_15	C_17	C_18	C_19	C_20	C_21	C_22	C_23	C_26
C	C_2	0	0.644651	0.517323	0.184172	0.203171	6.88338e-15	0.000758508	1.86202e-11	0.0643552	1.66933e-07	1.43722e-06	8.9784e-10	9.22084e-07	2.73339e-06	0.00158172	1.1209e-05	1.64656e-07	1.04293e-07	0.000315511	2.85797e-05	0.00780316
6-HC	C_3	0.644651	0	4.54929e-05	0.429084	0.97845	0.752718	0.0592893	0.568725	0.244106	0.586272	0.4319	0.571877	0.245144	0.0494092	0.785224	0.0206667	0.0611799	0.821539	0.231388	0.263839	0.0316132
7α-HC	C_4	0.517323	4.54929e-05	0	0.469418	0.219116	0.0972071	0.126892	0.611897	0.0865926	0.718438	0.497134	0.458004	0.916073	0.544499	0.935996	0.581654	0.549885	0.106719	0.0790252	0.201384	0.761736
7β-HC	C_6	0.184172	0.429084	0.469418	0	0.263846	0.236416	0.662362	0.179803	0.767209	0.167876	0.356913	0.163358	0.387962	0.160389	0.049363	0.849441	0.724697	0.178169	0.828442	0.388543	0.00158593
7O-C	C_7	0.203171	0.97845	0.219116	0.263846	0	0.617263	0.65253	0.526849	0.357865	0.677356	0.196905	0.378578	0.347138	0.392067	0.0197702	0.578369	0.34417	0.235517	0.924959	0.0699879	0.373118
24S-HC	C_8	6.88338e-15	0.752718	0.0972071	0.236416	0.617264	0	0.000637383	3.16681e-10	0.00346821	1.24227e-10	5.73475e-07	8.07554e-12	1.09468e-06	8.81566e-06	0.000359194	9.1972e-05	0.00119914	0.00133277	0.0060315	0.0013755	0.14371
25-HC	C_9	0.000758508	0.0592893	0.126892	0.662362	0.65253	0.000637383	0	7.22713e-07	0.0225288	7.60117e-05	0.00213585	0.0178017	1.55587e-06	0.000365723	0.0306541	0.000290353	0.00211143	0.0216017	0.00863412	0.0852267	0.0143302
(25R)26-HC	C_10	1.86202e-11	0.568725	0.611897	0.179803	0.526849	3.16681e-10	7.22713e-07	0	0.00879948	0.000756058	1.95399e-14	1.48856e-07	0	2.02996e-09	5.15127e-08	1.658e-06	5.15739e-06	8.01782e-07	5.42741e-05	0.000296256	0.0604296
7α,25-diHC	C_11	0.0643552	0.244106	0.0865926	0.767209	0.357865	0.00346821	0.0225288	0.00879948	0	0.997993	3.11242e-05	0.588863	0.0501219	0.0361516	0.000201954	0.525634	0.631369	0.534161	0.42445	0.983853	0.194061
7α,25-diHCO	C_12	1.66933e-07	0.586272	0.718438	0.167876	0.677356	1.24227e-10	7.60117e-05	0.000756058	0.997993	0	0.0833132	2.02727e-13	0.000277721	0.000505729	0.149414	4.69503e-06	9.32582e-05	1.9853e-05	0.00176919	0.113908	0.0797216
7α,(25R)26-diHC	C_13	1.43722e-06	0.4319	0.497134	0.356914	0.196905	5.73475e-07	0.00213585	1.95399e-14	3.11242e-05	0.0833132	0	0.00901284	8.86766e-07	8.76237e-05	2.5417e-11	0.0377466	0.0184434	0.00191926	0.0254647	0.00189115	0.905755
7α,(25R)26-diHCO	C_14	8.9784e-10	0.571877	0.458004	0.163359	0.378578	8.07554e-12	0.0178017	1.48856e-07	0.588863	2.02727e-13	0.00901284	0	1.44054e-05	0.000161508	0.0323383	2.9352e-08	1.15736e-06	7.67937e-08	0.000153665	0.00036524	0.000975469
3β-HCA	C_15	9.22084e-07	0.245144	0.916073	0.387962	0.347138	1.09468e-06	1.55587e-06	0	0.0501219	0.000277721	8.86766e-07	1.44054e-05	0	0	1.26275e-07	9.24549e-12	1.68644e-09	9.74793e-08	2.00141e-05	0.0435682	0.0177969
3β,7β-diHCA	C_17	2.73339e-06	0.0494092	0.544499	0.160389	0.392067	8.81566e-06	0.000365723	2.02996e-09	0.0361516	0.000505729	8.76237e-05	0.000161508	0	0	5.16846e-09	3.96749e-12	8.64775e-12	2.51512e-08	0.000110633	0.338339	0.0162855
3β,7α-diHCA	C_18	0.00158172	0.785224	0.935996	0.049363	0.0197702	0.000359194	0.0306541	5.15127e-08	0.000201954	0.149414	2.5417e-11	0.0323383	1.26275e-07	5.16846e-09	0	0.00490942	0.00382242	0.000980932	0.00534355	0.327327	0.655908
7αH,3O-CA	C_19	1.1209e-05	0.0206667	0.581654	0.849441	0.578369	9.1972e-05	0.000290353	1.658e-06	0.525634	4.69503e-06	0.0377466	2.9352e-08	9.24549e-12	3.96749e-12	0.00490942	0	0	0	6.81677e-14	0.00911094	6.94334e-12
7α,x-diH-3O-CA	C_20	1.64656e-07	0.0611799	0.549885	0.724697	0.34417	0.00119914	0.00211143	5.15739e-06	0.631369	9.32582e-05	0.0184434	1.15736e-06	1.68644e-09	8.64775e-12	0.00382242	0	0	0	2.73115e-14	0.00313131	1.61061e-10
7α,y-diH,3O-CA	C_21	1.04293e-07	0.821539	0.106719	0.178169	0.235517	0.00133277	0.0216017	8.01782e-07	0.534161	1.9853e-05	0.00191926	7.67937e-08	9.74793e-08	2.51512e-08	0.000980932	0	0	0	3.90776e-12	0.000115312	1.02036e-05
7αH,3,24-diO-CA	C_22	0.000315511	0.231388	0.0790252	0.828442	0.924959	0.0060315	0.00863412	5.42741e-05	0.42445	0.00176919	0.0254647	0.000153665	2.00141e-05	0.000110633	0.00534355	6.81677e-14	2.73115e-14	3.90776e-12	0	0.0110226	1.38303e-07
7αH,26-nor-C-3,24-diO	C_23	2.85797e-05	0.263839	0.201384	0.388542	0.0699879	0.0013755	0.0852267	0.000296256	0.983853	0.113908	0.00189115	0.00036524	0.0435682	0.338339	0.327327	0.00911094	0.00313131	0.000115312	0.0110226	0	0.0101198
7αH,3O-Δ4-BA	C_26	0.00780316	0.0316132	0.761736	0.00158593	0.373118	0.14371	0.0143302	0.0604296	0.194061	0.0797216	0.905755	0.000975469	0.0177969	0.0162855	0.655908	6.94334e-12	1.61061e-10	1.02036e-05	1.38303e-07	0.0101198	0
The inflammatory CNS disease groups SA/UA and PBI are excluded
The P values that are below 0.05/((21*20)/2) = 0.000238 are highlighted, these are significant after a Bonferronni correction at 5%.
