# Supplementary material for: Reduced Plasma Levels of 25-Hydroxycholesterol and Increased Cerebrospinal Fluid Levels of Bile Acid Precursors in Multiple Sclerosis Patients
Source: Mol Neurobiol. 2016 Nov 23;54(10):8009–20. doi: 10.1007/s12035-016-0281-9 (PMC5684259; doi:10.1007/s12035-016-0281-9)
Supplement: Supplementary file 7 — (XLSX 23 kb) [file 12035_2016_281_MOESM7_ESM.xlsx]

## Sheet: ESM_7B_all_groups
ESM_7B. PAIR-WISE CORRELATIONS BETWEEN PLASMA CONCENTRATIONS AND SPECIFIC ANALYTE
Abbreviation		25-D3	C	7α-HC	7α-HCO	7β-HC	7O-C	24S-HC	25-HC	(25R)26-HC	7α,25-diHC	7α,25-diHCO	7α,(25R)26-diHC	7α,(25R)26-diHCO	3β-HCA	3O-CA	3β,7β-diHCA	3β,7α-diHCA	7αH,3O-CA	7αH,26-nor-C-3,24-diO	3β-Δ4-BA	3β,7α-Δ5-BA	7αH,3O-Δ4-BA
	Code	C_1	C_2	C_4	C_5	C_6	C_7	C_8	C_9	C_10	C_11	C_12	C_13	C_14	C_15	C_16	C_17	C_18	C_19	C_23	C_24	C_25	C_26
25-D3	C_1	0	0.671433	0.526364	0.315413	0.0794521	0.0531687	0.0923035	0.0032841	0.00428204	0.000578745	0.230101	0.194975	0.88607	0.28866	0.50483	0.716206	0.951861	0.229649	0.247355	0.687536	0.840792	0.0384394
C	C_2	0.671433	0	0.126436	0.156003	0.00612671	0.106572	4.65658e-06	3.36015e-06	0.0102208	0.522836	5.90524e-05	0.838511	0.0148955	0.693407	0.723989	0.569254	0.582871	0.250157	0.0284627	0.512135	0.717497	0.972262
7α-HC	C_4	0.526364	0.126436	0	6.02992e-10	0.00886545	0.00598222	0.567978	0.967652	0.946885	0.729745	0.904287	0.177238	0.000801599	0.275788	0.100925	0.0703117	0.701304	0.0342282	0.214015	0.72154	0.618836	0.0797251
7α-HCO	C_5	0.315413	0.156003	6.02992e-10	0	0.000985172	1.20177e-05	0.214445	0.270224	0.3453	0.156536	0.110854	0.0684529	1.66533e-14	0.0527943	0.920734	0.0254782	0.0100944	1.63228e-07	0.938344	0.820281	0.150337	2.3636e-10
7β-HC	C_6	0.0794521	0.00612671	0.00886545	0.000985172	0	0	0.0807947	0.0801583	0.857538	0.265714	0.304148	0.00280605	0.0517052	0.0691466	0.501636	3.67161e-05	0.0540265	0.259794	0.290072	0.226698	0.666806	0.193083
7O-C	C_7	0.0531687	0.106572	0.00598222	1.20177e-05	0	0	0.61868	0.167087	0.836037	0.114459	0.983933	0.000300226	0.0559588	0.0805343	0.765926	0.000284961	0.0782219	0.11857	0.0247581	0.312686	0.958071	0.00836647
24S-HC	C_8	0.0923035	4.65658e-06	0.567978	0.214445	0.0807947	0.61868	0	1.18914e-09	0.000126449	0.630657	0.00623424	0.380804	0.0377058	0.314977	0.524661	0.599714	0.872971	0.115029	0.00102626	0.14265	0.253106	0.22834
25-HC	C_9	0.0032841	3.36015e-06	0.967652	0.270224	0.0801583	0.167087	1.18914e-09	0	1.55431e-14	0.58019	0.000202017	0.617972	0.00315783	0.000627448	6.31806e-06	0.00224855	0.00685518	3.78814e-05	0.0221004	0.532534	0.483767	0.0189032
(25R)26-HC	C_10	0.00428204	0.0102208	0.946885	0.3453	0.857538	0.836037	0.000126449	1.55431e-14	0	0.749705	0.401236	0.0676961	0.00259083	3.35886e-10	4.62144e-09	0.00191659	0.000163492	3.14919e-08	9.82534e-05	0.00556239	0.10628	0.00207372
7α,25-diHC	C_11	0.000578745	0.522836	0.729745	0.156536	0.265714	0.114459	0.630657	0.58019	0.749705	0	0.298605	1.10692e-07	0.901684	0.269849	0.211468	0.909465	0.0255077	0.0833391	0.170212	0.514393	0.266567	0.0179229
7α,25-diHCO	C_12	0.230101	5.90524e-05	0.904287	0.110854	0.304148	0.983933	0.00623424	0.000202017	0.401236	0.298605	0	0.60061	1.90816e-11	0.372215	0.400751	0.407863	0.396257	0.0172849	0.00891132	0.549498	0.926769	0.813565
7α,(25R)26-diHC	C_13	0.194976	0.838511	0.177238	0.0684529	0.00280605	0.000300226	0.380804	0.617972	0.0676961	1.10692e-07	0.60061	0	0.888326	0.00661606	0.613724	0.628823	0.000141628	0.511455	0.877517	0.00719827	0.0977982	0.149382
7α,(25R)26-diHCO	C_14	0.88607	0.0148955	0.000801599	1.66533e-14	0.0517052	0.0559588	0.0377058	0.00315783	0.00259083	0.901684	1.90816e-11	0.888326	0	0.869953	0.123397	0.0144759	0.272902	5.24292e-12	0.0178964	0.110451	0.660423	6.34628e-06
3β-HCA	C_15	0.288659	0.693407	0.275788	0.0527943	0.0691466	0.0805343	0.314977	0.000627448	3.35886e-10	0.269849	0.372215	0.00661606	0.869953	0	5.71402e-07	0.00158427	0	6.04668e-05	0.00166797	9.04388e-06	2.38191e-05	0.0434585
3O-CA	C_16	0.50483	0.723989	0.100925	0.920734	0.501636	0.765926	0.524661	6.31806e-06	4.62144e-09	0.211468	0.400751	0.613724	0.123397	5.71402e-07	0	2.07479e-06	3.03835e-06	4.91629e-10	0.000948504	0.0124504	0.0116874	0.000939004
3β,7β-diHCA	C_17	0.716205	0.569254	0.0703117	0.0254782	3.67161e-05	0.000284961	0.599714	0.00224855	0.00191659	0.909465	0.407863	0.628823	0.0144759	0.00158427	2.07479e-06	0	0.000152409	1.56689e-08	0.509082	0.105366	0.00160679	4.72831e-05
3β,7α-diHCA	C_18	0.951861	0.582871	0.701304	0.0100944	0.0540265	0.0782219	0.872971	0.00685518	0.000163492	0.0255077	0.396257	0.000141628	0.272902	0	3.03835e-06	0.000152409	0	0.000815371	0.0560111	5.76866e-05	8.49886e-10	0.082798
7αH,3O-CA	C_19	0.229649	0.250157	0.0342282	1.63228e-07	0.259794	0.11857	0.115029	3.78814e-05	3.14919e-08	0.0833391	0.0172849	0.511455	5.24292e-12	6.04668e-05	4.91629e-10	1.56689e-08	0.000815371	0	1.53496e-05	2.4841e-08	0.00175558	0
7αH,26-nor-C-3,24-diO	C_23	0.247355	0.0284627	0.214015	0.938344	0.290072	0.0247581	0.00102626	0.0221004	9.82534e-05	0.170212	0.00891132	0.877517	0.0178964	0.00166797	0.000948504	0.509082	0.0560111	1.53496e-05	0	0.000226019	0.0535601	0.00504693
3βH-Δ5-BA	C_24	0.687536	0.512135	0.72154	0.820281	0.226698	0.312686	0.14265	0.532534	0.00556239	0.514393	0.549498	0.00719827	0.110451	9.04388e-06	0.0124504	0.105366	5.76866e-05	2.4841e-08	0.000226019	0	1.76712e-05	4.29841e-05
3β,7α-diH-Δ5-BA	C_25	0.840792	0.717497	0.618836	0.150337	0.666806	0.958071	0.253106	0.483767	0.10628	0.266567	0.926769	0.0977982	0.660423	2.38191e-05	0.0116874	0.00160679	8.49886e-10	0.00175558	0.0535601	1.76712e-05	0	0.00362413
7αH,3O-Δ4-BA	C_26	0.0384394	0.972262	0.0797251	2.3636e-10	0.193083	0.00836647	0.22834	0.0189032	0.00207372	0.0179229	0.813565	0.149382	6.34628e-06	0.0434585	0.000939004	4.72831e-05	0.082798	0	0.00504693	4.29841e-05	0.00362413	0
The P values that are below 0.05/((22*21)/2) = 0.000216 are highlighted, these are significant after a Bonferronni correction at 5%.

## Sheet: ESM_7A_no group SA_UA_PBI
ESM_7A. PAIR-WISE CORRELATIONS BETWEEN PLASMA CONCENTRATIONS AND SPECIFIC ANALYTE
Abbreviation		25-D3	C	7α-HC	7α-HCO	7β-HC	7O-C	24S-HC	25-HC	(25R)26-HC	7α,25-diHC	7α,25-diHCO	7α,(25R)26-diHC	7α,(25R)26-diHCO	3β-HCA	3O-CA	3β,7β-diHCA	3β,7α-diHCA	7αH,3O-CA	7αH,26-nor-C-3,24-diO	3β-Δ4-BA	3β,7α-Δ5-BA	7αH,3O-Δ4-BA
	Code	C_1	C_2	C_4	C_5	C_6	C_7	C_8	C_9	C_10	C_11	C_12	C_13	C_14	C_15	C_16	C_17	C_18	C_19	C_23	C_24	C_25	C_26
25-D3	C_1	0	0.718267	0.512365	0.227591	0.0658849	0.0283683	0.0910954	0.0053411	0.0135374	0.000624509	0.379186	0.0517601	0.818321	0.841268	0.86769	0.900843	0.261739	0.367241	0.307439	0.914182	0.19418	0.0802
C	C_2	0.718267	0	0.0189174	0.0929699	0.013333	0.318377	9.1658e-06	5.11155e-07	0.0016782	0.462666	8.36944e-05	0.438856	0.00475262	0.998177	0.709403	0.444642	0.896416	0.114391	0.214513	0.716465	0.613368	0.744076
7α-HC	C_4	0.512365	0.0189174	0	1.10098e-07	0.0117097	0.00669328	0.712141	0.725069	0.752574	0.955903	0.900575	0.263462	0.00563278	0.374409	0.282494	0.0493876	0.685898	0.0327045	0.3022	0.814442	0.496736	0.112743
7α-HCO	C_5	0.227591	0.0929699	1.10098e-07	0	0.000568786	3.75745e-06	0.30259	0.0548144	0.0331328	0.18387	0.0769312	0.179144	7.00329e-13	0.173278	0.429979	0.00154299	0.0411333	2.29377e-08	0.951951	0.655749	0.322962	4.14682e-11
7β-HC	C_6	0.0658849	0.013333	0.0117097	0.000568786	0	0	0.139212	0.0864518	0.991737	0.0480524	0.845384	0.00121537	0.121251	0.0292194	0.521892	0.000312147	0.0283063	0.188352	0.302829	0.352942	0.461341	0.0517123
7O-C	C_7	0.0283683	0.318377	0.00669328	3.75745e-06	0	0	0.724413	0.183266	0.828609	0.00357682	0.427022	0.000580553	0.0683791	0.0792426	0.956815	0.00149941	0.0697069	0.0518228	0.0840988	0.532928	0.822946	0.000201125
24S-HC	C_8	0.0910954	9.1658e-06	0.712141	0.30259	0.139212	0.724413	0	1.52775e-09	4.64298e-05	0.98199	0.00834545	0.575728	0.0662659	0.23481	0.372808	0.465583	0.787252	0.0539974	0.0055559	0.102958	0.128045	0.0926959
25-HC	C_9	0.0053411	5.11155e-07	0.725069	0.0548144	0.0864518	0.183266	1.52775e-09	0	1.90758e-12	0.683019	0.000576792	0.795165	0.0010718	0.0085239	0.000349211	0.0293282	0.0749644	9.23779e-05	0.0631987	0.81194	0.209306	0.00712652
(25R)26-HC	C_10	0.0135374	0.0016782	0.752574	0.0331328	0.991737	0.828609	4.64298e-05	1.90758e-12	0	0.756372	0.0670682	0.468172	6.90472e-05	6.06857e-06	9.13859e-06	0.0671608	0.0610097	3.02373e-07	0.00312955	0.0772017	0.352321	0.00449601
7α,25-diHC	C_11	0.000624509	0.462666	0.955903	0.18387	0.0480524	0.00357682	0.98199	0.683019	0.756372	0	0.800981	1.1527e-08	0.803967	0.185157	0.214615	0.614088	0.0118442	0.201784	0.734429	0.432049	0.374501	0.0886246
7α,25-diHCO	C_12	0.379186	8.36944e-05	0.900575	0.0769312	0.845384	0.427022	0.00834545	0.000576792	0.0670682	0.800981	0	0.611565	4.28874e-10	0.806497	0.147059	0.641182	0.773496	0.00246128	0.000211743	0.939046	0.946952	0.212645
7α,(25R)26-diHC	C_13	0.0517601	0.438856	0.263462	0.179144	0.00121537	0.000580553	0.575728	0.795165	0.468172	1.1527e-08	0.611565	0	0.753329	0.0152685	0.342511	0.331551	0.00170824	0.527136	0.724535	0.0402266	0.417089	0.166009
7α,(25R)26-diHCO	C_14	0.81832	0.00475262	0.00563278	7.00329e-13	0.121251	0.0683791	0.0662659	0.0010718	6.90472e-05	0.803967	4.28874e-10	0.753329	0	0.797862	0.024235	0.00434646	0.481082	6.55032e-14	0.0119177	0.0838732	0.977458	4.87841e-07
3β-HCA	C_15	0.841268	0.998177	0.374409	0.173278	0.0292194	0.0792426	0.23481	0.0085239	6.06857e-06	0.185157	0.806497	0.0152685	0.797862	0	0.00060839	0.0832222	0	0.0027757	0.0231298	0.0014565	0.041733	0.295922
3O-CA	C_16	0.86769	0.709403	0.282494	0.429979	0.521892	0.956815	0.372808	0.000349211	9.13859e-06	0.214615	0.147059	0.342511	0.024235	0.00060839	0	0.000254988	0.000867355	1.79539e-07	0.0237885	0.0781951	0.473662	0.0117138
3β,7β-diHCA	C_17	0.900843	0.444642	0.0493876	0.00154299	0.000312147	0.00149941	0.465583	0.0293282	0.0671608	0.614088	0.641182	0.331551	0.00434646	0.0832222	0.000254988	0	0.0292689	1.2005e-06	0.88928	0.314835	0.505683	0.000124632
3β,7α-diHCA	C_18	0.261739	0.896416	0.685898	0.0411333	0.0283063	0.0697069	0.787252	0.0749644	0.0610097	0.0118442	0.773496	0.00170824	0.481082	0	0.000867355	0.0292689	0	0.0225263	0.271919	0.00530433	0.000118989	0.513457
7αH,3O-CA	C_19	0.367241	0.114391	0.0327045	2.29377e-08	0.188352	0.0518228	0.0539974	9.23779e-05	3.02373e-07	0.201784	0.00246128	0.527136	6.55032e-14	0.0027757	1.79539e-07	1.2005e-06	0.0225263	0	0.000678544	1.31528e-06	0.0666171	4.29878e-13
7αH,26-nor-C-3,24-diO	C_23	0.307439	0.214513	0.3022	0.951951	0.302829	0.0840988	0.0055559	0.0631987	0.00312955	0.734429	0.000211743	0.724535	0.0119177	0.0231298	0.0237885	0.88928	0.271919	0.000678544	0	0.00089467	0.263303	0.0924904
3βH-Δ5-BA	C_24	0.914182	0.716465	0.814442	0.655749	0.352942	0.532928	0.102958	0.81194	0.0772017	0.432049	0.939046	0.0402266	0.0838732	0.0014565	0.0781951	0.314835	0.00530433	1.31528e-06	0.00089467	0	0.000511905	0.000732571
3β,7α-diH-Δ5-BA	C_25	0.19418	0.613368	0.496736	0.322962	0.461341	0.822946	0.128045	0.209306	0.352321	0.374501	0.946952	0.417089	0.977458	0.041733	0.473662	0.505683	0.000118989	0.0666171	0.263303	0.000511905	0	0.0969608
7αH,3O-Δ4-BA	C_26	0.0801999	0.744076	0.112743	4.14682e-11	0.0517123	0.000201125	0.0926959	0.00712652	0.00449601	0.0886246	0.212645	0.166009	4.87841e-07	0.295922	0.0117138	0.000124632	0.513457	4.29878e-13	0.0924904	0.000732571	0.0969608	0
The inflammatory CNS disease groups SA/UA and PBI are excluded
The P values that are below 0.05/((22*21)/2) = 0.000216 are highlighted, these are significant after a Bonferronni correction at 5%.
