# Supplementary material for: Reduced Plasma Levels of 25-Hydroxycholesterol and Increased Cerebrospinal Fluid Levels of Bile Acid Precursors in Multiple Sclerosis Patients
Source: Mol Neurobiol. 2016 Nov 23;54(10):8009–20. doi: 10.1007/s12035-016-0281-9 (PMC5684259; doi:10.1007/s12035-016-0281-9)
Supplement: Supplementary file 8 — (XLSX 31 kb) [file 12035_2016_281_MOESM8_ESM.xlsx]

## Sheet: ESM_8_Plasma
ESM_8. CONCENTRATIONS OF CHOLESTEROL, OXYSTEROLS, CHOLESTENOIC ACIDS, CHOLENOIC ACIDS AND 25D3 IN PLASMA
	Lipid Maps ID	Abbreviation	Code	Mean	SD	P	Mean	SD	P	Mean	SD	Mean	SD	P	Mean	SD	P	Mean	SD	P	Mean	SD	P
Originating Structure				1. CIS	1. CIS		2. RRMS	2. RRMS		3. CP	3. CP	4.1 SA/UA	4.1 SA/UA		4.2 PBI	4.2 PBI		5.1 AD/PD	5.1 AD/PD		5.2 ALS	5.2 ALS
Sterol Systematic Name (Common name)
9,10-Secocholesta-5Z,7E,10-trien-3β,25-diol (25-hydroxyvitamin D3)	LMST03020246	25-D3	C_1	16.2128	11.9201		12.4468	9.37664		19.9443	20.0752	20.8847	9.01893		12.6335	9.39812		8.66865	5.62772	*	10.1508	6.37313
Cholest-5-ene-3β-ol (Cholesterol)	LMST01010001	C	C_2	466.815	83.7186		413.335	71.8314		461.228	89.1343	482.982	151.919		473.965	98.0998		448.859	151.322		467.037	89.0133
Cholest-4-ene-3β,6-diol or Cholest-5-ene-3β,6-diol (6-Hydroxycholesterol)	---	6-HC	C_3
Cholest-5-ene-3β,7α-diol (7α-Hydroxycholesterol)	LMST01010013	7α-HC	C_4	5.11589	3.02795		3.72143	1.70288		4.64152	4.33067	3.47471	1.59469		5.45715	1.54634		3.81016	1.71349		2.60281	1.15713
7α-Hydroxycholest-4-en-3-one	LMST04030123	7α-HCO	C_5	14.2606	10.1372		10.0021	6.46198		17.4743	17.6211	7.85826	7.04508		17.5635	6.59619		8.45901	4.11738		5.95221	3.56118	*
Cholest-5-ene-3β,7β-diol (7β-Hydroxycholesterol)	LMST01010047	7β-HC	C_6	1.16646	0.709702		1.31367	1.55548		1.31261	0.767731	1.15569	0.460233		1.65215	0.883636		1.16471	0.588726		0.870947	0.60514
3β-Hydroxycholest-5-en-7-one (7-Oxocholesterol)	LMST01010049	7O-C	C_7	3.45846	1.49172		3.83676	2.42359		4.51452	2.47517	3.90584	1.33699		5.36591	2.42028		4.48612	1.82581		2.74499	1.48529	*
Cholest-5-ene-3β,24S-diol (24S-hydroxycholesterol)	LMST01010019	24S-HC	C_8	15.4577	4.29785		12.7266	3.05887		14.9937	4.57375	14.2279	4.58096		12.9615	3.92503		10.5121	2.17923	**	13.3702	5.71885
Cholest-5-ene-3β,25-diol (25-hydroxycholesterol)	LMST01010018	25-HC	C_9	1.43807	0.272839		1.19058	0.263656	**	1.54053	0.424434	1.57381	0.422559		1.27985	0.211913	*	1.25582	0.2763	*	1.31788	0.349564
Cholest-5-ene-3β,(25R)26-diol ((25R)26-Hydroxycholesterol)	LMST01010088	(25R)26-HC	C_10	26.2631	6.80927		22.6247	5.02847	*	27.9733	7.88907	29.7184	9.40543		22.6485	6.1038		24.3458	4.91552		24.6845	4.15941
Cholest-5-ene-3β,7α,25-triol (7α,25-Dihydroxycholesterol)	LMST04030166	7α,25-diHC	C_11	0.207946	0.050252		0.192854	0.0739884		0.217123	0.0803731	0.208368	0.080353		0.220311	0.0759625		0.188173	0.0575247		0.210899	0.0791772
7α,25-Dihydroxycholest-4-en-3-one	LMST04030107	7α,25-diHCO	C_12	1.00969	0.223686		0.987735	0.35174		1.05846	0.326754	1.05486	0.312371		1.27453	0.427318		0.953062	0.398158		1.16541	0.428539
Cholest-5-ene-3β,7α,(25R)26-triol (7α,(25R)26-Dihydroxycholesterol)	LMST04030081	7α,(25R)26-diHC	C_13	0.493203	0.199713		0.379887	0.19204		0.467166	0.191141	0.491151	0.299989		0.338995	0.192804		0.357019	0.135806		0.498368	0.176649
7α,(25R)26-Dihydroxycholest-4-en-3-one	LMST04030157	7α,(25R)26-diHCO	C_14	2.87034	0.885124		2.57125	0.676173		3.2579	1.44408	2.49155	0.358953	*	3.46504	0.79842		2.5386	0.982768		2.86383	0.824303
3β-Hydroxycholest-5-enoic acid	LMST04030072	3β-HCA	C_15	103.283	31.0116		85.9319	23.6138		93.2507	32.0646	99.1947	37.8393		72.1223	35.8174		94.4864	20.9986		86.2442	31.4473
3-Oxocholest-4-enoic acid	LMST04030217	3O-CA	C_16	1.78478	0.455428		1.72766	0.394074		1.87329	0.576802	2.06498	0.655431		1.59016	0.555866		2.10123	1.13484		1.85545	0.331715
3β,7β-Dihydroxycholest-5-enoic acid	---	3β,7β-diHCA	C_17	3.61837	1.08584		3.62853	1.09871		3.82456	1.39867	4.26704	1.60792		4.15551	1.07187		4.25389	1.33651		3.192	1.1714
3β,7α-Dihydroxycholest-5-enoic acid	LMST04030148	3β,7α-diHCA	C_18	27.0403	10.3356		20.4606	7.11597		23.0209	9.63139	30.0839	11.3606		20.7344	11.7968		29.1061	10.6078		25.5168	12.212
7α-Hydroxy-3-oxocholest-4-enoic acid	LMST04030149	7αH,3O-CA	C_19	63.3316	23.074		50.5998	13.3261	*	66.8811	26.9281	61.9789	16.1611		63.4112	21.5242		60.7244	12.4318		55.7219	16.3858
7α,x-Dihydroxy-3-oxocholest-4-enoic acid	---	7α,x-diH-3O-CA	C_20
7α,y-Dihydroxy-3-oxocholest-4-enoic acid	---	7α,y-diH,3O-CA	C_21
7α-Hydroxy-3,24-bisoxocholest-4-enoic acid	---	7αH,3,24-diO-CA	C_22
7α-Hydroxy-26-nor-cholest-4-ene-3,24-dione	---	7αH,26-nor-C-3,24-diO	C_23	0.448201	0.138074		0.458926	0.129625		0.483713	0.128406	0.480786	0.174822		0.410332	0.228474		0.379265	0.113812	*	0.441244	0.171785
3β-Hydroxychol-5-enoic acid	LMST04010201	3βH-Δ5-BA	C_24	3.63669	2.96067		2.48747	0.769308		2.90166	1.22466	2.8241	1.04547		2.42739	1.46805		2.51973	0.662697		2.27838	0.953833
3β,7α-Dihydroxychol-5-enoic acid	LMST04010217	3β,7α-diH-Δ5-BA	C_25	2.41036	0.9227		2.49843	1.19012		2.83408	1.59775	4.24616	2.81121		2.53029	1.93561		3.17817	1.41021		3.57853	1.7287
7α-Hydroxy-3-oxochol-4-enoic acid	LMST04010239	7αH,3O-Δ4-BA	C_26	3.67784	1.73009		2.86165	0.976349		4.05572	2.22322	3.36955	1.2467		3.61842	2.15951		3.04145	0.676308		2.62106	0.885728	*
All units are ng/mL except for cholesterol which is in μg/mL

## Sheet: ESM_9_CSF
ESM_9. CONCENTRATIONS OF CHOLESTEROL, OXYSTEROLS, CHOLESTENOIC ACIDS AND CHOLENOIC ACIDS IN CSF
Originating Structure	Lipid Maps ID	Abbreviation	Code	Mean	SD	P	Mean	SD	P	Mean	SD	Mean	SD	P	Mean	SD	P	Mean	SD	P	Mean	SD	P
Sterol Systematic Name (Common name)				1. CIS	1. CIS		2. RRMS	2. RRMS		3. CP	3. CP	4.1 SA/UA	4.1 SA/UA		4.2 PBI	4.2 PBI		5.1 AD/PD	5.1 AD/PD		5.2 ALS	5.2 ALS
9,10-Secocholesta-5Z,7E,10-trien-3β,25-diol (25-hydroxyvitamin D3)	LMST03020246	25-D3	C_1
3β-Hydroxycholest-5-ene (Cholesterol)	LMST01010001	C	C_2	1.28807	0.357132		1.38722	0.589622		1.24305	0.33116	1.80286	0.884866		3.44018	2.0505	*	1.44179	0.321976		1.663	0.356524	**
Cholest-4-ene-3β,6-diol or Cholest-5-ene-3β,6-diol (6-Hydroxycholesterol)	---	6-HC	C_3	0.531263	0.465992		0.227551	0.275454		0.279797	0.311655	0.440872	0.400617		0.420285	0.455775		0.278985	0.211254		0.479183	0.532031
Cholest-5-ene-3β,7α-diol (7α-Hydroxycholesterol)	LMST01010013	7α-HC	C_4	0.0600405	0.0456325		0.0578679	0.0526722		0.0391136	0.0318559	0.0483209	0.0413184		0.056489	0.0515264		0.0455176	0.0252342		0.0487421	0.0253584
7α-Hydroxycholest-4-en-3-one	LMST04030123	7α-HCO	C_5
Cholest-5-ene-3β,7β-diol (7β-Hydroxycholesterol)	LMST01010047	7β-HC	C_6	0.040509	0.0230495		0.0297122	0.0146609		0.0362495	0.0267656	0.0267183	0.0168617		0.0378979	0.034287		0.0246134	0.0175847		0.0273922	0.0322518
3β-Hydroxycholest-5-en-7-one (7-Oxocholesterol)	LMST01010049	7O-C	C_7	0.53063	0.323389		0.402818	0.18156		0.378044	0.225024	0.554117	0.359339		0.403526	0.218275		1.16832	2.0706		0.507292	0.223974
Cholest-5-ene-3β,24S-diol (24S-hydroxycholesterol)	LMST01010019	24S-HC	C_8	0.0450902	0.0194915		0.0561168	0.0372897		0.0446984	0.019149	0.0722696	0.0388501		0.0729362	0.0450241		0.0499632	0.0147233		0.0591975	0.0355404
Cholest-5-ene-3β,25-diol (25-hydroxycholesterol)	LMST01010018	25-HC	C_9	0.0276252	0.0133381		0.0299904	0.0224632		0.0300077	0.0192942	0.0624993	0.0433342	*	0.126483	0.189245		0.0307455	0.0132768		0.029451	0.0265938
Cholest-5-ene-3β,(25R)26-diol ((25R)26-Hydroxycholesterol)	LMST01010088	(25R)26-HC	C_10	0.135498	0.0684787		0.139644	0.0717861	*	0.0996335	0.0278925	0.296757	0.256522	*	1.2579	2.11816		0.132671	0.0464446		0.124106	0.0466369
Cholest-5-ene-3β,7α,25-triol (7α,25-Dihydroxycholesterol)	LMST04030166	7α,25-diHC	C_11	0.00130107	0.00305445		0.00278441	0.00569592		0.00103706	0.00214274	0.00289512	0.00570521		0.0262444	0.0536351		0.00215004	0.00311688		0.000979733	0.00235383
7α,25-Dihydroxycholest-4-en-3-one	LMST04030107	7α,25-diHCO	C_12	0.0413183	0.0150996		0.048147	0.0245031		0.0431054	0.016605	0.0734216	0.029906	*	0.0711081	0.0407277		0.0489908	0.0165465		0.0565603	0.0191456
Cholest-5-ene-3β,7α,(25R)26-triol (7α,(25R)26-Dihydroxycholesterol)	LMST04030081	7α,(25R)26-diHC	C_13	0.00448438	0.00398886		0.00436641	0.00481385		0.00247505	0.00214233	0.0123869	0.0139509	*	0.037257	0.057794		0.0058356	0.00494915		0.00434225	0.00644889
7α,(25R)26-Dihydroxycholest-4-en-3-one	LMST04030157	7α,(25R)26-diHCO	C_14	0.022252	0.00823858		0.0245566	0.00895156		0.0192839	0.00674505	0.0371505	0.0174604	*	0.0458382	0.0264446	*	0.0238361	0.0064952		0.0302855	0.0102963	**
3β-Hydroxycholest-5-enoic acid	LMST04030072	3β-HCA	C_15	1.30834	0.540824	*	1.52344	0.852461	*	0.959471	0.416132	3.66071	4.66333		15.0054	22.2947		1.56726	0.554039	*	1.05944	0.290911
3-Oxocholest-4-en-26-oic acid	LMST04030217	3O-CA	C_16
3β,7β-Dihydroxycholest-5-enoic acid	---	3β,7β-diHCA	C_17	0.456624	0.163863		0.614777	0.350524	*	0.403121	0.189545	1.59204	1.9875		6.26942	13.0122		0.637234	0.16212	**	0.523566	0.188556
3β,7α-Dihydroxycholest-5-enoic acid	LMST04030148	3β,7α-diHCA	C_18	2.94335	2.97492		3.7096	4.07401		2.12096	1.64777	4.78163	6.27633		26.6086	38.005		4.07405	3.20524		2.44002	2.51038
7α-Hydroxy-3-oxocholest-4-enoic acid	LMST04030149	7αH,3O-CA	C_19	20.1628	7.80793		27.5868	12.926	**	17.3964	4.62792	53.4134	55.8369		69.4138	81.0643		25.5253	9.52439	*	24.4504	11.1586
7α,x-Dihydroxy-3-oxocholest-4-enoic acid	---	7α,x-diH-3O-CA	C_20	3.15742	1.19764		4.22038	2.14263	*	2.9382	0.887485	11.599	14.0566		14.1438	16.5378		4.81121	1.24066	**	4.39821	1.72751	*
7α,y-Dihydroxy-3-oxocholest-4-enoic acid	---	7α,y-diH,3O-CA	C_21	0.872402	0.323919		1.06603	0.632615		0.71454	0.224266	3.41284	3.96094		4.49638	5.60603		1.28285	0.448709	**	1.14891	0.404104	**
7α-Hydroxy-3,24-bisoxocholest-4-enoic acid	---	7αH,3,24-diO-CA	C_22	0.228779	0.0790217		0.286182	0.114076	*	0.208105	0.0567825	0.52412	0.494494		0.600097	0.808794		0.273237	0.0813642		0.226511	0.0876798
7α-Hydroxy-26-nor-cholest-4-ene-3,24-dione	---	7αH,26-nor-C-3,24-diO	C_23	0.254687	0.156378		0.325481	0.247905		0.245066	0.14345	0.712695	0.988344		0.857488	1.04327		0.366955	0.169456		0.410279	0.283112
3β-Hydroxychol-5-enoic acid	LMST04010201	3βH-Δ5-BA	C_24
3β,7α-Dihydroxychol-5-enoic acid	LMST04010217	3β,7α-diH-Δ5-BA	C_25
7α-Hydroxy-3-oxochol-4-enoic acid	LMST04010239	7αH,3O-Δ4-BA	C_26	0.690123	0.228418		0.862987	0.298707		0.707854	0.237319	1.27144	1.32637		2.03923	2.8295		0.788897	0.21346		0.828995	0.471962
All units are ng/mL except for cholesterol which is in μg/mL
